# Supplementary material for: Aligning the Aligners: Comparison of RNA Sequencing Data Alignment and Gene Expression Quantification Tools for Clinical Breast Cancer Research
Source: J Pers Med. 2019 Apr 3;9(2):18. doi: 10.3390/jpm9020018 (PMC6617288; doi:10.3390/jpm9020018)
Supplement: Supplementary file 1 [file jpm-09-00018-s001.zip]

Archive with 3 entries (3 files):
- Supplemental Table 3.xlsx
- Supplemental Table 1.xlsx
- Supplemental Table 2.xlsx
